# Supplementary material for: Identification of Factors Determining Patterns of Serum C-Reactive Protein Level Reduction in Response to Treatment Initiation in Patients with Drug-Susceptible Pulmonary Tuberculosis
Source: Antibiotics (Basel). 2024 Dec 14;13(12):1216. doi: 10.3390/antibiotics13121216 (PMC11672611; doi:10.3390/antibiotics13121216)
Supplement: Supplementary file 1 [file antibiotics-13-01216-s001.zip]

Archive with 1 entries (1 files):
- antibiotics-3289777-supplementary.pdf
